# Supplementary material for: Maternal Risk Factors Associated with Negative COVID-19 Outcomes and Their Relation to Socioeconomic Indicators in Brazil
Source: Healthcare (Basel). 2023 Jul 20;11(14):2072. doi: 10.3390/healthcare11142072 (PMC10379003; doi:10.3390/healthcare11142072)
Supplement: Supplementary file 1 [file healthcare-11-02072-s001.zip]

Archive with 1 entries (1 files):
- healthcare-2455800-supplementary.pdf
